# Supplementary material for: Compensatory mechanisms in resistant Anopheles gambiae AcerKis and KdrKis neurons modulate insecticide-based mosquito control
Source: Commun Biol. 2021 Jun 2;4:665. doi: 10.1038/s42003-021-02192-0 (PMC8172894; doi:10.1038/s42003-021-02192-0)
Supplement: Supplementary file 2 — Supplementary Data 1 [file 42003_2021_2192_MOESM2_ESM.xlsx]

## Sheet: Figure 1
Figure 1e				Figure 1f			Figure 1g			Figure 1h
1mM ACh current amplitude (pA)				1mM ACh current amplitude (pA)			1mM ACh current amplitude (pA)			1mM ACh current amplitude (pA)
Kis	KdrKis	AcerKis		Control	α-bgt		Control	α-bgt		Control	α-bgt
-18	-56.1	-44		-18	-2		-56.1	-88.9		-44	-2
-62	-30.7	-36.9		-62	0		-30.7	-70		-36.9	0
-29	-56.7	-72		-29	-1.5		-56.7	-65.7		-72	-3
-48	-151.6	-148		-48	0		-151.6			-148	-2
-55	-10	-144		-55	0		-10			-144	-4
-10	-36.5	-137		-10	-7		-36.5			-137	-1.5
-19	-52	-266		-19			-58.1			-266
-20.4	-58.1			-20.4			-140.7
-59	-140.7			-59
-9				-9
-49				-49
-55				-55
-151				-151
-107				-107
-19.3				-19.3
-22.8				-22.8

## Sheet: Figure 2
Figure 2a																		Figure 2b			Figure 2c					Figure 2d					Figure 2e			Figure 2f			Figure 2g			Figure 2h
ACh current amplitude on Kis neurons (absolute values) (pA)																		AChE measured activity			1mM ACh current amplitude (pA)					1mM ACh current duration (s)					Time to peak (s)			Neuron diameter (µm)			Charge entry (pC)			Current density (pC/µm²)
Log [ACh] (M)																		Kis	AcerKis		Kis		AcerKis			Kis		AcerKis			Kis	AcerKis		Kis	AcerKis		Kis	AcerKis		Kis	AcerKis
-3	18	62	29	48	55	10	19	20.4	59	9	49	55	151	107	19.3	22.8		100	37		Control	Propoxur	Control	Propoxur		Control	Propoxur	Control	Propoxur		1.527	0.7		12	10		0.164891	11.1312		0.000606546	0.0430917
-3.5	103.6	6.6	26	11	51	8	42	35.7	16	15.5	90	23						90	42		-18	-24	-44	-42.2		3.61	1.88	2.38	3.83		1.29	1.386		12	10		0.960104	8.14457		0.00353171	0.0315297
-4	14	9	13	7	31.7	29.5	99.4	4	11	23.8	5.8							105	50		-62	-47	-36.9	-39.2		4.83	2.38	4.36	1.63		1.727	1.211		12	10		3.06584	102.088		0.0112776	0.395209
-4.5	14	52	14	9	10													110	36		-29	-50	-72	-55		4.29	2.24	8.36	3.21		2.18	1.293		12	10		5.77296	1.31016		0.0212357	0.0507197
-5	8.6	7	9	10.7	18	12.4	9	6	26	0	3	0	5	9	17			60	40		-48	-16	-148	-203		6.03	2.79	7.71	5.31		2.03	1.154		12	10			2.9223			0.011313
-6	0	0	0	0	0	0												120	47		-55	-65	-144	-60.7		9.06	2.2	5.83	7.41		1.328			8	8
																		120			-10	-70	-137	-54.9		0.59	5.91	5.17	5.29		2.718			8	8
ACh current amplitude on AcerKis neurons (absolute values) (pA)																		80			-19	-48	-266	-190		4.24	6.65		2.97		1.901			8	8
Log [ACh] (M)																		80			-20.4	-91		-235		7.21	7.8		3.3		1.497			8	8
-3	44	36.9	72	148	144	137	266											120			-59			-69.6		4.24	2.69		3.77		1.132			10	8
-3.5	40	30	220.3	27.8	73.3	30.8	79	21	200	48	34.1	6	18	83				90			-9			-130.6		4.3	8.03		2.23					8	8
-4	63	31	88	21	20	35.4												110			-49			-33.5		5.66			3.09					8	8
-4.5	20.8	6	6.4	6.5	48	20	37.5	35.8	43.9									90			-55					8.34								8	8
-5	19.4	8.5	9.8	9	10.5													110			-151													8	8
-6	0	0	4.5															110			-107													8	8
																		110			-19.3													8	8
																		120			-22.8													8	12
																		80																8	12
																																		10	12
																																		10	12
																																		10	12
																																		10	8
																																		10	8
																																		6	8
																																		6	8
																																		6	12
																																		6	12
																																		6	12
																																		6	7.75
																																		6	10
																																		6	9.25
																																		12	10
																																		12	10.75
																																		12	12.5
																																		12	7.75
																																		12	7.75
																																		11.2	7.75
																																		11.2	6.25
																																		8	8.25
																																		8	12.5
																																		8	7.5
																																		8	7.75
																																		8	10
																																		8	7.5
																																		8	7.75
																																		10	10
																																		10	7.5
																																		10	5.5
																																		6	10
																																		6	7.5
																																		6	6.25
																																		6	6.25
																																		12	7.5
																																		12	5
																																		11.2	7.75
																																		14	6.25
																																		14	8.75
																																			7.75

## Sheet: Figure 3
Figure 3D
Time constant (ms)
Kis	AcerKis τslow	AcerKis τfast
0.0577361	0.0336619	0.0233402
0.0644583	0.0485747	0.0144129
0.0548012	0.0421867	0.0191077
0.0691112	0.0301286	0.0589981
0.0562679	0.0497953	0.0188662
0.0634305	0.0374688	0.0159367
0.0533595	0.0302636	0.0296628
0.0593588	0.0385962	0.0253342
0.0698474		0.0191688
0.0586717

## Sheet: Figure 4
	Figure 4c					Figure 4d				Figure 4e				Figure 4g							Figure 4h
															Membrane potential (mV)						Calcium current amplitude in Kis neurons (pA)
	Δratio 340/380nm						Relative CaV expression (ref gene : rps7)				Relative CaV expression (ref gene : actin)				Kis		AcerKis				Vm (mV)
	Kis		AcerKis				Kis	AcerKis			Kis	AcerKis			Control	1mM ACh	Control	1mM ACh			0	-100	-140	-77	-37.5	-75
	Control	CdCl2	Control	CdCl2			0.00179641	0.00184566			0.00231149	0.00162909			-36	-30.2	-33.6	-12.2			-10	-66	-79		-21.5	-48
	0.9143	0.8695	0.8269	0.7276			0.00235371	0.00256456			0.00253849	0.00411143			-37.2	-32.9	-32	-24.1			-20		-11		-1.5	-13
	0.5345	0.7236	0.7056	0.4611			0.00413394	0.00338858			0.00786214	0.00703894			-46.1	-38.6	-36.6	-19.6			-30		0		0	0
	1.1774	0.9884	1.2395	0.4966			0.00206131				0.00257767				-39.1	-28.7	-37	-30.3
	0.8805	0.8905	1.3083	0.8744											-37	-33.6	-41.5	-39.4
	0.8604	0.7969	1.3282	1.001											-34.2	-32.5	-38	-26.4			Conductance (G)
	1.2186	0.8259	1.0387	0.6631																	Vm (mV)
	0.9586	0.9808	0.988	0.7381																	0	1.02041	1.42857	0.785714	0.382653	0.765306
	1.3461	0.4339	1.0989	0.7585																	-10	0.611111	0.731481		0.199074	0.444444
	0.7806	1.0085	0.3024	1.2688																	-20		0.0932203		0.0127119	0.110169
	1.3139	0.8299	1.1971	0.7368																	-30		0		0	0
		0.706	1.3546
		1.281	1.1595
		1.2823																			Normalized conductance (G/Gmax)
		1.0466																			Vm (mV)
		1.2176																			0	1	1	1	1	1
		1.0142																			-10	0.598889	0.512037		0.520247	0.580741
		0.9637																			-20		0.0652542		0.0332203	0.143955
		1.5462																			-30		0		0	0
		1.1074
		1.3873
		1.4727
		1.4239
		1.1635																			Calcium current amplitude in AcerKis neurons (pA)
		0.6114																			Vm (mV)
		0.8439																			0	-48	-69	-90	-103	-132	-70	-91
		1.152																			-10							-62
		1.4205																			-20			-11	-25			-18
																					-30				-5			0
																					Conductance (G)
																					Vm (mV)
																					0	0.489796	0.704082	0.918367	1.05102	1.34694	0.714286	0.928571
																					-10							0.574074
																					-20			0.0932203	0.211864			0.152542
																					-30				0.0390625			0
																					Normalized conductance (G/Gmax)
																					Vm (mV)
																					0	1	1	1	1	1	1	1
																					-10							0.618234
																					-20			0.101507	0.20158			0.164276
																					-30				0.0371663			0

## Sheet: Figure 5
	Figure 5a											Figure 5a												Figure 5b											Figure 5b
	1mM ACh current amplitude in Kis neurons (pA)											1mM ACh + calcium free current amplitude in Kis neurons (pA)
	Vm (mV)											Vm (mV)												Conductance (G) on Kis neurons											Conductance (G) on Kis neurons in calcium-free conditions
	-70	-56	-131.5	-124.5	-153	-140.2	-83.6	-19.3	-18.5			-70	-26	-246.2	-69.4	-16.5	-21	-26	-43.4	-15.5	-70			Vm (mV)											Vm (mV)
	-50	-22	-46	-63.8	-80.2	-60.1	-46.1	-10	-9.6			-50	-17.1	-52	-50.9	-5.6	-9	-4		-5	-31			-70	0.7	1.64375	1.55625	1.9125	1.7525	1.045					-70	0.325	0.8675	0.20625	0.2625	0.325	0.5425	0.075
	-30	-8.4	-13	-21.5	-39.4	-21	-20.7	-4	-6			-30	-6	-24.8	-21.7	-1.3	-5	0		-2	-14			-50	0.366667	0.766667	1.06333	1.33667	1.00167	0.768333					-50	0.285	0.848333	0.0933333	0.15	0.0666667		0.0333333
	-10	-2.6	-4.7		-14.4	-2.2	-7	0	-2			-10	0		-5.5	0	-2	0		0	-3.5			-30	0.21	0.325	0.5375	0.985	0.525	0.5175					-30	0.15		0.0325	0.125	0		0
	10	0			0	0	0	0	0			10	0		0	0	0	0		0	0			-10	0.13	0.235		0.72	0.11	0.35					-10	0	0.275	0	0.1	0		0
																								10	0			0	0	0					10	0	0	0	0	0		0
				Figure 5c									Figure 5c
																								Normalized conductance (G/Gmax) on Kis neurons											Normalized conductance (G/Gmax) on Kis neurons in calcium-free conditions
	1mM ACh current amplitude in AcerKis neurons (pA)											1mM ACh + calcium free current amplitude in AcerKis neurons (pA)												Vm (mV)											Vm (mV)
	Vm (mV)											Vm (mV)												-70	1	1	1	1	1	1					-70	1	1	1	1	1	1	1
	-70	-125	-104	-85.5	-79	-48	-67	-208	-88.5	-76		-70	-26.3	-41.5	-26.1	-16.8								-50	0.52381	0.466413	0.683266	0.698911	0.571564	0.735247					-50	0.876923	0.977906	0.452525	0.571429	0.205128		0.444444
	-50	-51	-28.1	-24	-76	-16	-32	-96	-42.5	-61.3		-50	-6		-7	-7								-30	0.3	0.197719	0.345382	0.515033	0.299572	0.495215					-30	0.461538	0.62536	0.157576	0.47619	0		0
	-30	-19	-10	-20	-6	-12	-35	-13.5	-22.4			-30	0		-3	0								-10	0.185714	0.142966		0.376471	0.0627675	0.334928					-10	0	0.317003	0	0.380952	0		0
	-10	-5	-1.8	0	-1.9	-12	-4	-0.5				-10	0		0	0								10	0			0	0	0					10	0	0	0	0	0		0
	10	0	0	0	0	0	0					10	0		0	0
																												Figure 5d								Figure 5d
																								Conductance (G) on AcerKis neurons											Conductance (G) on AcerKis neurons in calcium-free conditions
																								Vm (mV)											Vm (mV)
																								-70	1.78571	1.48571	1.22143	1.12857	0.685714	0.957143	2.97143	1.26429	1.08571		-70	0.438333	0.691667	0.435	0.28
																								-50	1.02	0.562	0.48	1.52	0.32	0.64		0.85	1.226		-50	0.12		0.175	0.175
																								-30	0.633333	0.333333		0.666667	0.2	0.4	1.16667	0.45	0.746667		-30	0		0.15	0
																								-10	0.5	0.18		0	0	0.19	1.2	0.4	0		-10	0		0	0
																								10	0	0		0	0	0	0	0	0		10	0		0	0
																								Normalized conductance (G/Gmax) on AcerKis neurons											Normalized conductance (G/Gmax) on AcerKis neurons in calcium-free conditions
																								Vm (mV)											Vm (mV)
																								-70	1	1	1	1	1	1	1	1	1		-70	1	1	1	1
																								-50	0.544	0.360256	0.374269	1.2827	0.444444	0.636816	0.615385	0.640301	1.07544		-50	0.342205		0.402299	0.625
																								-30	0.304	0.192308	0	0.506329	0.25	0.358209	0.336538	0.305085	0.589474		-30	0		0.344828	0
																								-10	0.16	0.0692308		0	0	0.113433	0.230769	0.180791	0		-10	0		0	0
																								10	0	0		0	0	0	0	0	0		10	0		0	0

## Sheet: Figure 6
Figure 6a																		Figure 6b			Figure 6c			Figure 6d												Figure 6e
ACh current amplitude on Kis neurons (absolute values) (pA)																		30µM ACh current amplitude (pA)			1m M ACh current amplitude (pA)			KIS	Ina (pA)											KDR	Ina (pA)
Log [ACh] (M)	n=1	n=2	n=3	n=4	n=5	n=6	n=7	n=8	n=9	n=10	n=11	n=12	n=13	n=14	n=15	n=16		Kis	KdrKis		Kis	KdrKis		Vm (mV)	-70	-60	-50	-40	-30	-20	-10	0	10	20		Vm (mv)	-70	-60	-50	-40	-30	-20	-10	0	10	20
-3	18	62	29	48	55	10	19	20.4	59	9	49	55	151	107	19.3	22.8		-14	-108.2		-18	-56.1			0	-11.4	-12.7	-16.6	-32.8	-50.5	-69.3	-65.1	-51.2	-44.3			0	0	-25.3	-27	-46.9	-72.6	-82.9
-3.5	103.6	6.6	26	11	51	8	42	35.7	16	15.5	90	23						-52	-101.1		-62	-30.7			0	-7.4	-12.3	-15.9	-24.2	-38.6	-99.3	-149	-107	-76			0	-10.4	-11.4	-16.1	-25.5	-76.3	-100.2		-83.2	-56.2
-4	14	9	13	7	31.7	29.5	99.4	4	11	23.8	5.8							-14	-20.2		-29	-56.7			0	-5	-9.4	-15.9	-39.4		-105.1	-115.9	-122.3	-101.2			0	-7.3	-11.4	-14.1	-23.3	-51.5	-83.1	-76.6		-38.8
-4.5	14	52	14	9	10													-9	-32.7		-48	-151.6			0	-10	-11.3	-18.8	-29.6	-77.9	-94	-112	-101	-37.5			0	-2.1	-10.7	-10	-23	-47.2	-53	-50.5	-26.9	-22
-5	8.6	7	9	10.7	18	12.4	9	6	26	0	3	0	5	9	17			-10	-27.7		-55	-10			0	-11.7	-14.2	-15.2	-24	-62.6	-111.8	-110.6	-84.7	-88.5			0	0	-4.5	-4.8	-13.3	-30	-44.3	-40.6	-18	-8.2
-6	0	0	0	0	0	0													-74		-10	-36.5			0	-3.9	-18.4	-20.6	-30	-66.3	-99.5	-133.9	-119.8	-117			0	-6.3	-6.4	-9.1	-42.5	-85.8	-101.6	-105.4	-80.9	-72
																			-34		-19	-52			0	-8.6	-15	-17.8	-34.4	-52.1	-60.3	-63.5	-48.1	-21.9			0
																			-13		-20.4	-58.1
ACh current amplitude on KdrKis neurons (absolute values) (pA)																			-29		-59	-140.7
Log [ACh] (M)	n=1	n=2	n=3	n=4	n=5	n=6	n=7	n=8	n=9	n=10	n=11	n=12							-18		-9
-3	56.1	30.7	56.7	151.6	10	36.5	52	58.1	140.7										-23.3		-49
-3.5		21.5	76.1																-26		-55
-4		3.1	22.6	2.6																	-151
-4.5	108.2	101.1	20.2	32.7	27.7	74	34	13	29	18	23.3	26									-107
-5	25.6	5.9	3.8	24																	-19.3
-6	0	1.4	2.4																		-22.8

## Sheet: Figure 7
Figure 7a Activation Ina																								Figure 7b Activation Ina
KIS																								KDR
Vm (mV)	-80		-70		-60		-50		-40		-30		-20		-10		0		10					Vm (mV)	-80		-70		-60		-50		-40		-30		-20		-10		0
	G	G/Gmax	G	G/Gmax	G	G/Gmax	G	G/Gmax	G	G/Gmax	G	G/Gmax	G	G/Gmax	G	G/Gmax	G	G/Gmax	G	G/Gmax					G	G/Gmax	G	G/Gmax	G	G/Gmax	G	G/Gmax	G	G/Gmax	G	G/Gmax	G	G/Gmax	G	G/Gmax	G	G/Gmax
					0.0850746	0.0967054	0.102419	0.116421	0.145614	0.165521	0.315385	0.358502	0.537234	0.610681	0.825	0.937788	0.87973	1	0.8	0.90937					0	0	0	0	0	0	0.204032	0.20674	0.236842	0.239985	0.450962	0.456945	0.77234	0.782589	0.986905	1
					0	0	0	0	0.105263	0.0416995	0.430769	0.170647	1.0734	0.425224	2.04762	0.811155	2.52432	1	2.45156	0.971176					0	0	0	0	0.0776119	0.0650639	0.0919355	0.0770717	0.141228	0.118395	0.245192	0.20555	0.811702	0.680469	1.19286	1
	0	0	0	0	0.0552239	0.0274266	0.0991935	0.0492639	0.139474	0.0692688	0.232692	0.115565	0.410638	0.203941	1.18214	0.587105	2.01351	1	1.67188	0.830327					0	0	0	0	0.0544776	0.0526285	0.0919355	0.088815	0.123684	0.119486	0.224038	0.216434	0.547872	0.529276	0.989286	0.955707	1.03514	1
	0	0	0	0	0.0373134	0.0195262	0.0758065	0.0396698	0.139474	0.072987	0.378846	0.198251			1.25119	0.654752	1.56622	0.819606	1.91094	1					0	0	0	0	0.0156716	0.0229644	0.0862903	0.126445	0.0877193	0.128539	0.221154	0.324067	0.502128	0.735791	0.630952	0.924564	0.682432	1
	0	0	0	0	0.0746269	0.0472883	0.091129	0.0577451	0.164912	0.104499	0.284615	0.18035	0.828723	0.525132	1.11905	0.709099	1.51351	0.959058	1.57812	1					0	0	0	0	0	0	0.0362903	0.0661449	0.0421053	0.0767436	0.127885	0.23309	0.319149	0.5817	0.527381	0.961236	0.548649	1
	0	0	0	0	0.0873134	0.0584195	0.114516	0.0766202	0.133333	0.0892104	0.230769	0.154403	0.665957	0.445577	1.33095	0.890511	1.49459	1	1.32344	0.885483					0	0	0	0	0.0470149	0.0330086	0.0516129	0.0362368	0.0798246	0.0560438	0.408654	0.286911	0.912766	0.640841	1.20952	0.849191	1.42432	1
	0	0	0	0	0.0559701	0.0723654	0.0943548	0.121994	0.142982	0.184866	0.15	0.193939	0.206383	0.266839	0.37619	0.486388	0.725676	0.938247	0.773438	1									0	0	0.16129	0.0948013	0.261404	0.153645	0.294231	0.172939	0.475532	0.279502	1.56667	0.920837	1.70135	1
	0	0	0	0	0.038806	0.00951505	0.148387	0.0363838	0.226316	0.0554916	0.886538	0.217375	2.50638	0.614554	3.80952	0.934078	4.07838	1	3.46875	0.850522
	0	0	0	0	0.0291045	0.0155483	0.148387	0.0792719	0.180702	0.0965352	0.288462	0.154103	0.705319	0.376798	1.18452	0.632801	1.80946	0.966656	1.87187	1
	0	0	0	0	0.0641791	0.0747914	0.120968	0.14097	0.15614	0.181959	0.330769	0.385463	0.554255	0.645904	0.717857	0.836558	0.858108	1	0.751563	0.875837
Figure 7a Inactivation Ina
																								Figure 7b Inactivation Ina
KIS
Vm (mV)	-100		-90		-80		-70		-60		-50		-40		-30		-20		-10		0			KDR
	I	I/Imax	I	I/Imax	I	I/Imax	I	I/Imax	I	I/Imax	I	I/Imax	I	I/Imax	I	I/Imax	I	I/Imax	I	I/Imax	I	I/Imax		Vm (mV)	-100		-90		-80		-70		-60		-50		-40		-30		-20		-10		0
	-156.6	1	-149.1	0.952107	-146.3	0.934227	-157.3	1.00447	-154.5	0.98659	-125	0.798212	-93.1	0.594508	-60.7	0.387612	-39.8	0.254151	-40.3	0.257344					I	I/Imax	I	I/Imax	I	I/Imax	I	I/Imax	I	I/Imax	I	I/Imax	I	I/Imax	I	I/Imax	I	I/Imax	I	I/Imax	I	I/Imax
	-246.8	1	-247	1.00081	-215.6	0.873582	-201.5	0.816451	-186.3	0.754862	-149.6	0.606159	-91.7	0.371556	-68.5	0.277553	-60.4	0.244733	-48.2	0.1953	-38.2	0.154781			-55.7	1	-57	1.02334	-49.7	0.89228	-45	0.807899	-47	0.843806	-44.7	0.802513	-41.8	0.750449	-21	0.37702	-27	0.48474	-22.5	0.40395	-25	0.448833
	-100	1	-88.1	0.881	-82.4	0.824	-80.8	0.808	-53	0.53	-42.9	0.429	-37.3	0.373	-13.1	0.131	-8.3	0.083	-5	0.05	-1.5	0.015			-67.4	1	-61.4	0.910979	-61.6	0.913947	-60.2	0.893175	-60	0.890208	-38.7	0.574184	-24.1	0.357567
	-57	1	-55.2	0.968421	-44.6	0.782456	-17.4	0.305263	-15.9	0.278947	-8.3	0.145614	-4.7	0.0824561	-4.6	0.0807018	-2	0.0350877	0	0	0	0			-48.8	1	-42.7	0.875	-44.2	0.905738	-45.3	0.928279	-38	0.778689	-46.1	0.944672	-23.1	0.473361	-20.9	0.428279	-19.5	0.39959	-13.8	0.282787	-14	0.286885
	-144	1	-143.7	0.997917	-140.2	0.973611	-123.1	0.854861	-120.4	0.836111	-105.6	0.733333	-86.2	0.598611	-41.6	0.288889	-25.1	0.174306	-13.3	0.0923611	-6	0.0416667			-62.3	1	-61	0.979133	-57.4	0.921348			-52	0.834671			-41.2	0.661316			-24	0.385233	-23.2	0.372392	-24.3	0.390048
	-97.7	1	-92	0.941658	-91.4	0.935517	-65.9	0.674514	-60.8	0.622313	-43	0.440123	-36	0.368475	-23.4	0.239509	-4.6	0.0470829	-4.6	0.0470829	-14	0.143296
	-54.3	1	-47.5	0.87477	-46.6	0.858195	-43	0.791897	-40.7	0.74954	-39.3	0.723757	-31.6	0.581952	-13.8	0.254144	-9	0.165746	-2.9	0.053407
	-58	1	-52.2	0.9	-50.9	0.877586	-42.8	0.737931	-37	0.637931	-36.8	0.634483	-18.8	0.324138	-10.2	0.175862	-9.5	0.163793	-10	0.172414
[truncated: 20 more columns]

## Sheet: Figure 8
Figure 8a				Figure 8b
Resting membrane potential (mV)				30µM ACh current amplitude (pA)
Kis	KdrKis			Kis	Kis low calcium	KdrKis
1.6633	0.1874			-14	-31.7	-108.2
0.7694	0.1966			-52	-42.5	-101.1
0.4717	0.2253			-14	-147	-20.2
0.613	0.2976			-9	-122	-32.7
0.1765	0.2865			-10	-70	-27.7
0.2329	0.1799				-29.5	-74
0.2495	0.1938				-20.8	-34
0.1957	0.192				-19.5	-13
0.2808	0.2014				-19	-29
0.2207	0.2218					-18
0.19	0.2899					-23.3
0.2034	0.2516					-26
0.1847	0.1835
0.19	0.2903
0.2539	0.1997
0.1871	0.223
0.182	0.2037
0.2269	0.1898
0.1897	0.2599
0.3483	0.1883
0.4216	0.188
0.1848	0.2116
0.179	0.2006
	0.2055
	0.2582
	0.1461
	0.1678
	0.1625
	0.1707
	0.1995
	0.1941
	0.1703
	0.1664
	0.1989
	0.2386

## Sheet: Figure 9
Figure 9d			Figure 9e
Δratio 340/380nm			Δratio 340/380nm
Kis	AcerKis		Kis	KdrKis
0.073	0.1426		0.073	0.032
0.1062	0.051		0.1062	0.0111
0.0418	0.101		0.0418	0.0075
0.0794	0.0359		0.0794	0.0486
0.0136	0.5199		0.0136	0.031
0.1406	0.3397		0.1406	0.0383
0.0077			0.0077	0.0151
0.0457			0.0457	0.0532
0.016			0.016	0.0255
0.0025			0.0025
0.0189			0.0189
0.0287			0.0287
0.1824			0.1824
0.0908			0.0908
0.013			0.013

## Sheet: Table 1
Larvae mortality after 24h (Kis)						Larvae mortality after 48h (Kis)						Larvae mortality after 24h (KdrKis)						Larvae mortality after 48h (KdrKis)						Larvae mortality after 24h (AcerKis)						Larvae mortality after 48h (AcerKis)
dose	total larvae	dead larvae	replicate			dose	total larvae	dead larvae	replicate			dose	total larvae	dead larvae	replicate			dose	total larvae	dead larvae	replicate			dose	total larvae	dead larvae	replicate			dose	total larvae	dead larvae	replicate
0	100	0	1			0	100	0	1			0	100	0	1			0	100	2	1			0	100	3	1			0	95	8	1
0.01	100	0	1			0.01	105	4	1			0.01	100	3	1			0.01	100	0	1			0.01	100	21	1			0.01	100	25	1
0.02	100	2	1			0.015	100	25	1			0.02	100	12	1			0.015	100	4	1			0.015	100	20	1			0.02	100	76	1
0.03	100	20	1			0.02	101	68	1			0.03	100	24	1			0.02	100	6	1			0.02	100	43	1			0.03	100	91	1
0.04	100	47	1			0.04	100	86	1			0.04	100	83	1			0.04	98	57	1			0.04	98	95	1			0.04	100	100	1
0.05	100	86	1			0.06	100	99	1			0.05	100	82	1			0.06	100	82	1			0.06	100	100	1			0.05	100	100	1
0.06	100	100	1			0.1	100	100	1			0.06	100	94	1			0.1	100	100	1			0.1	100	100	1			0.06	100	100	1
0.075	100	99	1			0.2	100	100	1			0.075	100	98	1			0.2	100	100	1			0.2	100	100	1			0.075	100	100	1
0	100	0	2			0	100	2	2			0	95	3	2			0	100	0	2			0	100	2	2			0	100	2	2
0.01	100	1	2			0.01	100	4	2			0.01	100	16	2			0.01	100	3	2			0.01	105	3	2			0.006	100	5	2
0.02	100	1	2			0.02	100	13	2			0.02	75	27	2			0.02	100	12	2			0.02	100	7	2			0.008	100	33	2
0.03	100	28	2			0.03	100	70	2			0.03	100	33	2			0.03	100	24	2			0.03	100	25	2			0.01	100	69	2
0.04	75	56	2			0.04	100	82	2			0.04	100	43	2			0.04	100	83	2			0.04	100	87	2			0.02	100	100	2
0.05	100	64	2			0.05	100	100	2			0.05	100	66	2			0.05	100	82	2			0.05	100	98	2			0.03	100	100	2
0.06	100	82	2			0.06	100	100	2			0.06	100	91	2			0.06	100	94	2			0.06	100	100	2			0.04	100	100	2
0.075	100	95	2			0.075	100	100	2			0.075	100	99	2			0.075	100	98	2			0.075	100	100	2			0.05	100	100	2
0	100	0	3			0	100	3	3			0	100	0	3			0	100	1	3			0	100	1	3			0	99	8	3
0.008	100	16	3			0.01	100	6	3			0.008	100	2	3			0.008	100	11	3			0.006	100	2	3			0.006	98	12	3
0.015	100	20	3			0.02	100	41	3			0.015	100	5	3			0.015	100	48	3			0.008	100	10	3			0.008	100	27	3
0.02	100	39	3			0.03	100	82	3			0.02	100	11	3			0.02	100	75	3			0.01	100	29	3			0.01	100	46	3
0.03	100	80	3			0.04	75	73	3			0.03	100	40	3			0.03	100	97	3			0.02	101	64	3			0.015	100	83	3
0.05	100	100	3			0.05	75	72	3			0.05	100	81	3			0.05	100	100	3			0.03	100	94	3			0.02	99	95	3
0.06	100	100	3			0.06	100	100	3			0.06	100	92	3			0.06	100	100	3			0.04	100	99	3			0.03	100	100	3
0.1	100	100	3			0.075	100	100	3			0.1	100	100	3			0.1	100	100	3			0.05	100	99	3			0.05	100	100	3
0	100	1	4			0	100	2	4			0	100	2	4									0	97	4	4
0.01	100	7	4			0.01	100	57	4			0.01	100	5	4									0.006	98	4	4
0.015	100	10	4			0.015	100	86	4			0.015	100	4	4									0.008	100	3	4
0.02	100	29	4			0.02	98	90	4			0.02	100	19	4									0.01	100	10	4
0.03	100	55	4			0.03	100	97	4			0.03	100	40	4									0.015	100	19	4
0.04	100	75	4			0.04	100	100	4			0.04	100	59	4									0.02	100	25	4
0.05	100	90	4			0.05	100	100	4			0.075	100	99	4									0.03	100	75	4
0.075	100	100	4			0.075	100	100	4			0.1	100	100	4									0.05	100	100	4

[truncated: 2 more sheets: Supplementary Data 1, Supplementary Table 1]
